# Supplementary material for: Porcine reproductive and respiratory syndrome virus nonstructural protein 2 promotes the autophagic degradation of adaptor protein SH3KBP1 to antagonize host innate immune responses by enhancing K63-linked polyubiquitination of RIG-I
Source: PLoS Pathog. 2024 Oct 28;20(10):e1012670. doi: 10.1371/journal.ppat.1012670 (PMC11560026; doi:10.1371/journal.ppat.1012670)
Supplement: S1 Data — Excel spreadsheet containing, in separate sheets, the underlying numerical data for Figs 1B–1D, 1F, 1G, 2A–2H, 3B–3G, 6G, 10C, 10E, 10F, S1C, S1D, S2B, S2D, S3B, S3C, S4B, S4D, S5A, S5B, S5D–S5F and S6D. (XLSX) [file ppat.1012670.s007.xlsx]

## Sheet: Fig 1B
		Fold			Mean	P value
	Con	0.988	1	0.998	0.9953
Myc-SH3KBP1(μg)	0.5	0.876	0.679	0.758	0.771	0.066317
	1	0.314	0.42	0.309	0.4113	0.005168
	2	0.135	0.196	0.231	0.2207	0.003093

## Sheet: Fig 1C
		TCID50			Mean	P value
	Con	4.8	4.8	4.7	4.767
Myc-SH3KBP1(μg)	0.5	4.2	4.3	4.6	4.367	0.120117
	1	3	3.4	3.6	3.333	0.01943
	2	2.6	2.2	2.5	2.433	0.003249

## Sheet: Fig 1D
	Fold			SD	P value
NC	1	0.98	0.998	0.03747	0.0015
siSH3KBP1	0.48	0.40185	0.408

## Sheet: Fig 1F
	hours	Fold			Mean	P value
NC	24	1.90626e+06	1.94706e+06	2.38134e+06	2078221
	36	2.14646e+07	2.01364e+07	2.09261e+07	20842362
siSH3KBP1	24	1.85756e+07	1.94927e+07	1.6572e+07	18213438	5.1e-05
	36	1.47849e+08	1.28029e+08	1.6041e+08	145429278	0.00019

## Sheet: Fig 1G
	hours	TCID50			Mean	P value
NC	24	4.5	4.4	4.4	4.433
	36	4.6	4.7	4.7	4.667
siSH3KBP1	24	5.2	5.1	5	5.1	0.002491
	36	5.5	5.4	5.3	5.4	0.014156

## Sheet: Fig 2A
			fold			Mean	P value
	Myc-EV	Mock	1	1	0.989	0.9963
IFN-β		PRRSV	1.78	1.8	1.756	1.779
luciferase	Myc-SH3KBP1	Mock	1.52	1.53	1.43	1.493	0.003192
		PRRSV	4.5	5.3	5.1	4.967	0.005541

## Sheet: Fig 2B
			fold			Mean	P value
	Myc-EV	Mock	1	0.994	0.988	0.994
ISRE		PRRSV	1.452	1.387	1.534	1.458
luciferase	Myc-SH3KBP1	Mock	1.677	1.432	1.805	1.638	0.028273
		PRRSV	3.69	3.75	2.958	3.466	0.020818

## Sheet: Fig 2C
IFN-β			Fold			Mean	P value
	Myc-EV	Mock	1	1.0032	0.988	0.9971
		PRRSV	7	6.845	7.268	7.038
	Myc-SH3KBP1	Mock	3.7	3.5	3.247	3.482	0.002619
		PRRSV	36	37.845	38.57	37.47	0.000563
ISG15			Fold			Mean	P value
	Myc-EV	Mock	1	0.995	0.988	0.9943
		PRRSV	14	13.845	10.579	12.81
	Myc-SH3KBP1	Mock	3.162	3.254	2.587	3.001	0.01035
		PRRSV	41	43.522	48.567	44.36	0.010812
ISG56			Fold			Mean	P value
	Myc-EV	Mock	1	1.034	0.995	1.01
		PRRSV	18	17.956	21.568	19.17
	Myc-SH3KBP1	Mock	2.054	1.65432	1.879	1.862	0.021194
		PRRSV	38	38.642	42.357	39.67	0.000146
RANTES			Fold			Mean	P value
	Myc-EV	Mock	1	1.124	0.946	1.023
		PRRSV	26	23.845	20.578	23.47
	Myc-SH3KBP1	Mock	1.6	1.3	1.348	1.416	0.085072
		PRRSV	67	63.8745	75.245	68.71	0.01074

## Sheet: Fig 2D
IFN-β			Fold			Mean	P value
	NC	Mock	1	0.984	0.994	0.9927
		PRRSV	8	7.58562	6.789	7.458
	siSH3KBP1	Mock	0.678	0.5797	0.827	0.6949	0.050483
		PRRSV	4.32122	3.951	3.578	3.95	0.001802
ISG15			Fold			Mean	P value
	NC	Mock	1	0.988	0.9894	0.9925
		PRRSV	6	5.9579	6.189	6.049
	siSH3KBP1	Mock	0.869	0.768	0.891	0.8427	0.054116
		PRRSV	3.051	3.0713	2.997	3.04	0.000957
ISG56			Fold			Mean	P value
	NC	Mock	1	0.956	0.934	0.9633
		PRRSV	6.872	6.278	6.327	6.492
	siSH3KBP1	Mock	0.795	0.669	0.835	0.7663	0.068552
		PRRSV	0.916	0.92	1.378	1.071	0.002897
RANTES			Fold			Mean	P value
	NC	Mock	1	1.024	0.9687	0.9976
		PRRSV	13	13.578	14.357	13.65
	siSH3KBP1	Mock	0.679	0.528	0.754	0.6537	0.052433
		PRRSV	6	5.875	5.325	5.733	0.005623

## Sheet: Fig 2E
			fold			Mean	P value
	Myc-EV	Mock	1	0.99456	1.0024	0.999
IFN-β		SeV	44.2967	35.9853	40.126	40.14
luciferase	Myc-SH3KBP1	Mock	2.04384	2.278	2.524	2.282	0.01136
		SeV	114.341	120.256	115.378	116.7	0.002936

[truncated: 27 more sheets: Fig 2F, Fig 2G, Fig 2H, Fig 3B, Fig 3C, Fig 3D, Fig 3E, Fig 3F, Fig 3G, Fig 6G, Fig 10C, Fig 10E, Fig 10F, S1C Fig, S1D Fig, S2B Fig, S2D Fig, S3B Fig, S3C Fig, S4B Fig …]
